# Supplementary material for: Fermented Rice Bran Mitigated the Syndromes of Type 2 Diabetes in KK-Ay Mice Model
Source: Metabolites. 2024 Nov 11;14(11):614. doi: 10.3390/metabo14110614 (PMC11596254; doi:10.3390/metabo14110614)
Supplement: Supplementary file 1 [file metabolites-14-00614-s001.zip]

Archive with 1 entries (1 files):
- metabolites-3203081-supplementary.pdf
